# Supplementary material for: Revision of Nearctic species of Esagonatopus, with description of a new species from Florida (Hymenoptera, Dryinidae)
Source: Zookeys. 2010 Nov 29;(70):57–66. doi: 10.3897/zookeys.70.764 (PMC3088445; doi:10.3897/zookeys.70.764)
Supplement: XML Treatment for Esagonatopus [file zookeys.70.764-treatment1.xml]

<!DOCTYPE tp:taxon-treatment
  PUBLIC "-//TaxonX//DTD Taxonomic Treatment Publishing DTD v0 20100105//EN" "tax-treatment-NSO.dtd">
<tp:taxon-treatment xmlns:tp="http://www.plazi.org/taxpub"><tp:treatment-meta><mixed-citation publication-type="journal"><person-group><name><surname>Olmi</surname><given-names>Massimo</given-names></name><name><surname>Guglielmino</surname><given-names>Adalgisa</given-names></name></person-group><article-title>Revision of Nearctic species of <italic>Esagonatopus</italic>, with description of a new species from Florida (Hymenoptera, Dryinidae)</article-title><source>Zookeys</source><day>29</day><month>11</month><year>2010</year><volume>2010</volume><issue>70</issue><fpage>57</fpage><lpage>66</lpage><pub-id pub-id-type="doi">10.3897/zookeys.70.764</pub-id></mixed-citation></tp:treatment-meta><tp:nomenclature><label>Genus</label><tp:taxon-name>
                        <tp:taxon-name-part taxon-name-part-type="genus">Esagonatopus</tp:taxon-name-part>
                    </tp:taxon-name><tp:taxon-authority>Olmi, 1984</tp:taxon-authority><tp:nomenclature-citation-list><tp:nomenclature-citation><tp:taxon-name>Esagonatopus</tp:taxon-name><comment><xref ref-type="bibr" rid="B13">Olmi 1984</xref>: 1493. Type species: <tp:taxon-name>Esagonatopus niger</tp:taxon-name> (Fenton, 1924), orig. desig.</comment></tp:nomenclature-citation></tp:nomenclature-citation-list></tp:nomenclature><tp:treatment-sec sec-type="Diagnosis"><title>Diagnosis.</title><p>Female: apterous; pronotum crossed by a strong transverse impression; enlarged claw with distal apex pointed, with a small subapical tooth, without lamellae, with bristles or peg-like hairs; antenna without rhinaria (sensu <xref ref-type="bibr" rid="B13">Olmi 1984</xref>); palpal formula 6/2; tibial spurs 1/0/1. Male: fully winged; occipital carina absent or incomplete and only present behind and shortly on the sides of posterior ocelli; occiput concave; temples present; palpal formula 6/2; tibial spurs 1/1/2.</p></tp:treatment-sec><tp:treatment-sec sec-type="Distribution"><title>Distribution.</title><p>Nearctic, Neotropical.</p></tp:treatment-sec><tp:treatment-sec sec-type="Hosts"><title>Hosts.</title><p><tp:taxon-name>Cicadellidae</tp:taxon-name> (<xref ref-type="bibr" rid="B6">Guglielmino and Olmi 2006</xref>)</p></tp:treatment-sec><tp:treatment-sec sec-type="Species"><title>Species.</title><p>Six.</p></tp:treatment-sec><tp:treatment-sec sec-type="Key to the Nearctic species of Esagonatopus"><title>Key to the Nearctic species of <tp:taxon-name>Esagonatopus</tp:taxon-name></title><p><bold>Females</bold></p><table-wrap content-type="key" position="anchor" orientation="portrait"><table><tbody><tr><td rowspan="1" colspan="1">1</td><td rowspan="1" colspan="1">Meso-metapleural suture distinct and complete</td><td rowspan="1" colspan="1"><tp:taxon-name>Esagonatopus floridensis</tp:taxon-name> sp. n.</td></tr><tr><td rowspan="1" colspan="1">–</td><td rowspan="1" colspan="1">Meso-metapleural suture obsolete</td><td rowspan="1" colspan="1">2</td></tr><tr><td rowspan="1" colspan="1">2</td><td rowspan="1" colspan="1">Metanotum with lateral rounded protrusions (<xref ref-type="fig" rid="F1">Fig. 1</xref>)</td><td rowspan="1" colspan="1"><tp:taxon-name>Esagonatopus niger</tp:taxon-name> (Fenton)</td></tr><tr><td rowspan="1" colspan="1">–</td><td rowspan="1" colspan="1">Metanotum laterally not protruding (<xref ref-type="fig" rid="F2">Fig. 4</xref>)</td><td rowspan="1" colspan="1"><tp:taxon-name>Esagonatopus perdebilis</tp:taxon-name> (R. Perkins)</td></tr></tbody></table></table-wrap><p><bold>Males</bold> (unknown in <tp:taxon-name>Esagonatopus floridensis</tp:taxon-name>)</p><table-wrap content-type="key" position="anchor" orientation="portrait"><table><tbody><tr><td rowspan="1" colspan="1">1</td><td rowspan="1" colspan="1">Notauli posteriorly separated; dorsal process of parameres broader (<xref ref-type="fig" rid="F1">Fig. 3</xref>)</td><td rowspan="1" colspan="1"><tp:taxon-name>Esagonatopus niger</tp:taxon-name> (Fenton)</td></tr><tr><td rowspan="1" colspan="1">–</td><td rowspan="1" colspan="1">Notauli posteriorly meeting; dorsal process of parameres very slender and narrow (<xref ref-type="fig" rid="F3">Fig. 6</xref>)</td><td rowspan="1" colspan="1"><tp:taxon-name>Esagonatopus perdebilis</tp:taxon-name> (R. Perkins)</td></tr><!--PageBreak--></tbody></table></table-wrap></tp:treatment-sec><tp:treatment-sec><!--Section generated to contain objects referenced in tp:taxon-treatment.--><fig id="F1" position="float" orientation="portrait"><caption><p><bold>Figures 1–3.</bold> <tp:taxon-name>Esagonatopus niger</tp:taxon-name>. <bold>1</bold> Scutum and metathorax + propodeum (in dorsal view) of a female specimen from Mexico, Cuernavaca <bold>2</bold> Chela of holotype <bold>3</bold> Male genitalia of a specimen from New York, Geneva. Scale bar 0.31 mm for 1, 0.12 mm for 2 and 0.06 mm for 3.</p></caption><graphic xmlns:xlink="http://www.w3.org/1999/xlink" xlink:href="ZooKeys-070-057-g001.jpg" position="float" orientation="portrait" xlink:type="simple"/></fig><fig id="F2" position="float" orientation="portrait"><caption><p><bold>Figure 4.</bold> <tp:taxon-name>Esagonatopus perdebilis</tp:taxon-name>. Female specimen from Arizona, Nogales (from <xref ref-type="bibr" rid="B13">Olmi 1984</xref>). Length 3.0 mm.</p></caption><graphic xmlns:xlink="http://www.w3.org/1999/xlink" xlink:href="ZooKeys-070-057-g002.jpg" position="float" orientation="portrait" xlink:type="simple"/></fig><fig id="F3" position="float" orientation="portrait"><caption><p><bold>Figures 5, 6.</bold> <tp:taxon-name>Esagonatopus perdebilis</tp:taxon-name>. <bold>5</bold> Chela of a female specimen from Arizona, Nogales <bold>6</bold> Male genitalia of a specimen from Mexico, Michoacan, near Huahua. Scale bar 0.12 mm for 5 and 0.08 mm for 6.</p></caption><graphic xmlns:xlink="http://www.w3.org/1999/xlink" xlink:href="ZooKeys-070-057-g003.jpg" position="float" orientation="portrait" xlink:type="simple"/></fig></tp:treatment-sec><ref-list><ref id="B13"><mixed-citation xmlns:xlink="http://www.w3.org/1999/xlink" xlink:type="simple"><person-group><name name-style="western"><surname>Olmi</surname><given-names>M</given-names></name></person-group> (<year>1984</year>)<article-title> A revision of the Dryinidae (Hymenoptera)</article-title>. <source>Memoirs of the American Entomological Institute</source><volume>37</volume>: i-xii + <fpage>1</fpage>–<lpage>1913</lpage>.</mixed-citation></ref><ref id="B6"><mixed-citation xmlns:xlink="http://www.w3.org/1999/xlink" xlink:type="simple"><person-group><name name-style="western"><surname>Guglielmino</surname><given-names>A</given-names></name><name name-style="western"><surname>Olmi</surname><given-names>M</given-names></name></person-group> (<year>2006</year>)<article-title> A host-parasite catalog of world Dryinidae (Hymenoptera: Chrysidoidea): first supplement.</article-title><source>Zootaxa</source><volume>1139</volume>:<fpage>35</fpage>-<lpage>62</lpage>.</mixed-citation></ref></ref-list></tp:taxon-treatment>
