# Supplementary material for: Revision of Nearctic species of Esagonatopus, with description of a new species from Florida (Hymenoptera, Dryinidae)
Source: Zookeys. 2010 Nov 29;(70):57–66. doi: 10.3897/zookeys.70.764 (PMC3088445; doi:10.3897/zookeys.70.764)
Supplement: XML Treatment for Esagonatopus niger [file zookeys.70.764-treatment2.xml]

<!DOCTYPE tp:taxon-treatment
  PUBLIC "-//TaxonX//DTD Taxonomic Treatment Publishing DTD v0 20100105//EN" "tax-treatment-NSO.dtd">
<tp:taxon-treatment xmlns:tp="http://www.plazi.org/taxpub"><tp:treatment-meta><mixed-citation publication-type="journal"><person-group><name><surname>Olmi</surname><given-names>Massimo</given-names></name><name><surname>Guglielmino</surname><given-names>Adalgisa</given-names></name></person-group><article-title>Revision of Nearctic species of <italic>Esagonatopus</italic>, with description of a new species from Florida (Hymenoptera, Dryinidae)</article-title><source>Zookeys</source><day>29</day><month>11</month><year>2010</year><volume>2010</volume><issue>70</issue><fpage>57</fpage><lpage>66</lpage><pub-id pub-id-type="doi">10.3897/zookeys.70.764</pub-id></mixed-citation></tp:treatment-meta><tp:nomenclature><tp:taxon-name>
                    	<tp:taxon-name-part taxon-name-part-type="genus">Esagonatopus</tp:taxon-name-part>
                    	<tp:taxon-name-part taxon-name-part-type="species">niger</tp:taxon-name-part>
                    </tp:taxon-name><tp:taxon-authority>(Fenton)</tp:taxon-authority><xref ref-type="fig" rid="F1">Figs 1, 2, 3</xref><tp:nomenclature-citation-list><tp:nomenclature-citation><tp:taxon-name>Chalcogonatopus nigrus</tp:taxon-name><comment><xref ref-type="bibr" rid="B1">Fenton 1924</xref>: 193.</comment></tp:nomenclature-citation><tp:nomenclature-citation><tp:taxon-name>Neogonatopus niger</tp:taxon-name><comment> (Fenton): <xref ref-type="bibr" rid="B3">Freytag 1980</xref>: 145.</comment></tp:nomenclature-citation><tp:nomenclature-citation><tp:taxon-name>Esagonatopus niger</tp:taxon-name><comment> (Fenton): <xref ref-type="bibr" rid="B13">Olmi 1984</xref>: 1495.</comment></tp:nomenclature-citation><tp:nomenclature-citation><tp:taxon-name>Esagonatopus perdebilis</tp:taxon-name><comment> (Perkins): <xref ref-type="bibr" rid="B9">Malausa et al. 2003</xref>: 25.</comment></tp:nomenclature-citation><tp:nomenclature-citation><tp:taxon-name>Esagonatopus perdebilis</tp:taxon-name><comment> (Perkins): <xref ref-type="bibr" rid="B11">Nusillard et al. 2003</xref>: 3.</comment></tp:nomenclature-citation><tp:nomenclature-citation><tp:taxon-name>Esagonatopus perdebilis</tp:taxon-name><comment> (Perkins): <xref ref-type="bibr" rid="B8">Malausa 2004</xref>: 23.</comment></tp:nomenclature-citation><tp:nomenclature-citation><tp:taxon-name>Esagonatopus niger</tp:taxon-name><comment> (Fenton): <xref ref-type="bibr" rid="B8">Malausa 2004</xref>: 23.</comment></tp:nomenclature-citation><tp:nomenclature-citation><tp:taxon-name>Esagonatopus niger</tp:taxon-name><comment> (Fenton): <xref ref-type="bibr" rid="B6">Guglielmino and Olmi 2006</xref>: 53, 54.</comment></tp:nomenclature-citation><tp:nomenclature-citation><tp:taxon-name>Esagonatopus niger</tp:taxon-name><comment> (Fenton): <xref ref-type="bibr" rid="B10">Moya-Raygoza and Olmi 2010</xref>: 99.</comment></tp:nomenclature-citation></tp:nomenclature-citation-list></tp:nomenclature><tp:treatment-sec sec-type="Material examined"><title>Material examined.</title><p><bold>Type:</bold> <italic>Holotype</italic>, female, USA: Iowa, Story Co., Ames, 8.vii.1923, C.J. Drake coll., ex <tp:taxon-name>Scaphoideus</tp:taxon-name> sp. probably <italic>immistus</italic> Say (USNM!). <bold>Further specimens examined:</bold> CANADA: <bold>Ontario:</bold> Marmora (CNC!); Near Windsor, Ojibway Park (PMA!); Ottawa (MZLU!); Walpole Island (MZLU!); S Minonico (CNC!); St. Davids (CNC! AMNH!). MEXICO: <bold>Mexico (New record):</bold> Chapultepec (USNM!). <bold>Morelos:</bold> Cuernavaca (USNM!). U SA.: <bold>Arizona:</bold> Johnson Co., McKay Bog, 9 mi. NE Clarksville (CNC!). <bold>California (New record):</bold> Tulare Co., Ash Mountain, Kaweah Power Station (RDHC!); Contra Costa Co., Moraga (CDAE!); Imperial Co., Niland (USNM!); Riverside Co., Menifee Valley, 33°39’N; 117°13’W (UCR!). <bold>Florida (New record):</bold> Liberty Co., Torreya State Park (CNC!). <bold>Georgia (New record):</bold> Rabun Co., Clayton (LACM!). <bold>Kentucky:</bold> Fayette Co., Lexington (DEUK!); Robertson Co. (Freytag, 1977). <bold>New York:</bold> Schuyler Co., Valois (BNC!); Yates Co., Dresden (BNC!); Ontario Co., Geneva (BNC!). <bold>North Dakota:</bold> Walsh<!--PageBreak--> Co., Grafton (AMNH!); Ramsey Co. (AMNH!). <bold>Pennsylvania:</bold> Dauphin Co., Harrisburg (USNM!). <bold>Virginia (New record):</bold> Louisa Co., 6.5 Km S of Cuckoo (AMNH!).</p></tp:treatment-sec><tp:treatment-sec sec-type="Diagnosis"><title>Diagnosis.</title><p>Female with meso-metapleural suture obsolete; metanotum with lateral rounded protrusions (<xref ref-type="fig" rid="F1">Fig. 1</xref>). Male with notauli posteriorly separated; dorsal process of parameres broad (<xref ref-type="fig" rid="F1">Fig. 3</xref>).</p></tp:treatment-sec><tp:treatment-sec sec-type="Redescription"><title>Redescription.</title><sec sec-type="Female"><title>Female:</title><p>apterous; length 2.3–3.0 mm. Head black or ferruginous, except anterior region of face, clypeus and mandibles yellow; occasionally head completely yellow or with a black transverse band on vertex. Antenna brown, except segment 1 testaceous, or yellow and segments 8–10 darkened; occasionally antennae totally yellow. Mesosoma usually black, occasionally completely yellow, or ferruginous, with irregular dark spots. Petiole black. Gaster usually brown-ferruginous; occasionally testaceous. Legs completely yellowish red, or with fuscous areas. Occasionally body completely yellow or testaceous, with petiole black. Antenna clavate; antennal segments in following proportions: 8:5:15:9:6:6:5:5:5:7. Head excavated, shiny, smooth, with vertex without sculpture and face and occiput granulated; frontal line complete; occipital carina absent; POL = 1.5; OL = 2; OOL = 7.5. Palpal formula 6/2. Pronotum crossed by a strong transverse impression, shiny, with anterior collar smooth and without sculpture, disc granulated and lateral regions sculptured by longitudinal striae. Scutum shiny, with few longitudinal striae, without lateral pointed apophyses. Scutellum flat, shiny, without sculpture<bold>.</bold> Meso-metapleural suture obsolete. Metanotum transversely striate, not hollow behind scutellum<bold>.</bold> Metathorax + propodeum shiny, granulated, with lateral rounded protrusions (<xref ref-type="fig" rid="F1">Fig. 1</xref>). Mesopleura, metapleura and posterior surface of propodeum strongly transversely striate. Fore tarsal segments in following proportions: 13:2:5:16:23<bold>.</bold> Enlarged claw (<xref ref-type="fig" rid="F1">Fig. 2</xref>) with a small subapical tooth and a row of 7–9 peg-like bristles. Segment 5 of fore tarsus (<xref ref-type="fig" rid="F1">Fig. 2</xref>) with two rows of approximately 16–17 lamellae or one row of 13–15 lamellae (with proximal lamellae longer than medial and distal Mlamellae); distal apex with a group of 7–18 lamellae. Tibial spurs 1/0/1.</p></sec><sec sec-type="Male"><title>Male:</title><p>fully winged; length 2.0 mm. Head black, except mandibles testaceous. Antenna brown. Mesosoma and petiole black. Gaster and legs brown. Antenna hairy, filiform; antennal segments in following proportions: 4:5:7:6:6:6:6:5.5:5.5:10. Antennal segment 3 less than three times as long as broad (2.8). Head shiny, granulated; occiput excavated; temples distinct; frontal line absent; occipital carina absent; POL = 6; OL = 2; OOL = 4. Palpal formula 6/2. Scutum shiny, granulated. Notauli complete, posteriorly separated; minimum distance between notauli shorter than greatest breadth of posterior ocelli (2:3). Scutellum and metanotum shiny, smooth, without sculpture. Propodeum completely reticulate rugose. Forewing hyaline, without dark transverse bands; stigmal vein with distal part longer than proximal part (17:8). Dorsal process of the parameres (<xref ref-type="fig" rid="F1">Fig. 3</xref>) broadened. Tibial spurs 1/1/2.</p><fig id="F1" position="float" orientation="portrait"><caption><p><bold>Figures 1–3.</bold> <tp:taxon-name>Esagonatopus niger</tp:taxon-name>. <bold>1</bold> Scutum and metathorax + propodeum (in dorsal view) of a female specimen from Mexico, Cuernavaca <bold>2</bold> Chela of holotype <bold>3</bold> Male genitalia of a specimen from New York, Geneva. Scale bar 0.31 mm for 1, 0.12 mm for 2 and 0.06 mm for 3.</p></caption><graphic xmlns:xlink="http://www.w3.org/1999/xlink" xlink:href="ZooKeys-070-057-g001.jpg" position="float" orientation="portrait" xlink:type="simple"/></fig></sec></tp:treatment-sec><tp:treatment-sec sec-type="Hosts"><title>Hosts:</title><p><tp:taxon-name>Cicadellidae</tp:taxon-name> (<xref ref-type="bibr" rid="B6">Guglielmino and Olmi 2006</xref>): in USA, California: <tp:taxon-name>Lycioides amoenus</tp:taxon-name> (Van Duzee)(<xref ref-type="bibr" rid="B5">Guglielmino and Olmi 1997</xref>); in USA, Iowa: <tp:taxon-name>Scaphoideus</tp:taxon-name> sp. probably <tp:taxon-name>Scaphoideus immistus</tp:taxon-name> Say (<xref ref-type="bibr" rid="B1">Fenton 1924</xref>); in USA, Kentucky: <tp:taxon-name>Scaphoideus paludosus</tp:taxon-name> Ball (<xref ref-type="bibr" rid="B2">Freytag 1977</xref>, <xref ref-type="bibr" rid="B3">1980</xref>, <xref ref-type="bibr" rid="B4">1985</xref>); in USA, New York: <tp:taxon-name>Scaphoideus titanus</tp:taxon-name> Ball (<xref ref-type="bibr" rid="B9">Malausa et al. 2003</xref>; <xref ref-type="bibr" rid="B8">Malausa 2004</xref>; <xref ref-type="bibr" rid="B6">Guglielmino and Olmi 2006</xref>).</p></tp:treatment-sec><ref-list><ref id="B1"><mixed-citation xmlns:xlink="http://www.w3.org/1999/xlink" xlink:type="simple"><person-group><name name-style="western"><surname>Fenton</surname><given-names>FA</given-names></name></person-group> (<year>1924</year>)<article-title> New Parasitic Hymenoptera of the subfamily Anteoninae (Bethylidae).</article-title><source>The Ohio Journal of Science</source><volume>24</volume>:<fpage>191</fpage>-<lpage>194</lpage>.</mixed-citation></ref><ref id="B3"><mixed-citation xmlns:xlink="http://www.w3.org/1999/xlink" xlink:type="simple"><person-group><name name-style="western"><surname>Freytag</surname><given-names>PH</given-names></name></person-group> (<year>1980</year>)<article-title> A description of the male <italic>Neogonatopus niger</italic> (Fenton)(Hymenoptera: Dryinidae).</article-title><source>Entomological News</source><volume>91</volume>:<fpage>145</fpage>-<lpage>146</lpage>.</mixed-citation></ref><ref id="B13"><mixed-citation xmlns:xlink="http://www.w3.org/1999/xlink" xlink:type="simple"><person-group><name name-style="western"><surname>Olmi</surname><given-names>M</given-names></name></person-group> (<year>1984</year>)<article-title> A revision of the Dryinidae (Hymenoptera)</article-title>. <source>Memoirs of the American Entomological Institute</source><volume>37</volume>: i-xii + <fpage>1</fpage>–<lpage>1913</lpage>.</mixed-citation></ref><ref id="B9"><mixed-citation xmlns:xlink="http://www.w3.org/1999/xlink" xlink:type="simple"><person-group><name name-style="western"><surname>Malausa</surname><given-names>JC</given-names></name><name name-style="western"><surname>Nusillard</surname><given-names>B</given-names></name><name name-style="western"><surname>Giuge</surname><given-names>L</given-names></name></person-group> (<year>2003</year>)<article-title> Lutte biologique contre la cicadelle vectrice de la flavescence dorée. Bilan des recherches sur l’entomofaune antagoniste de <italic>Scaphoideus titanus</italic> en Amérique du Nord en vue de l’introduction d’auxiliaires en France</article-title>. <source>Phytoma – La Défense des Vegétaux</source><volume>565</volume>: <fpage>24</fpage>–<lpage>27</lpage>.</mixed-citation></ref><ref id="B11"><mixed-citation xmlns:xlink="http://www.w3.org/1999/xlink" xlink:type="simple"><person-group><name name-style="western"><surname>Nusillard</surname><given-names>B</given-names></name><name name-style="western"><surname>Malausa</surname><given-names>JC</given-names></name><name name-style="western"><surname>Giuge</surname><given-names>L</given-names></name><name name-style="western"><surname>Millot</surname><given-names>P</given-names></name></person-group> (<year>2003</year>)<article-title> Assessment of a two years study of the natural enemies fauna of Scaphoideus titanus Ball in its North American native area</article-title>. In: <source>European Meeting of the IOBC/WPRS Working Group “Integrated Control in Viticulture”, Volos (Greece), March 18–22, 2003, Abstracts</source>, <fpage>51</fpage>–<lpage>55</lpage>.</mixed-citation></ref><ref id="B8"><mixed-citation xmlns:xlink="http://www.w3.org/1999/xlink" xlink:type="simple"><person-group><name name-style="western"><surname>Malausa</surname><given-names>JC</given-names></name></person-group> (<year>2004</year>)<article-title> Les grands principes et stratégies de la lutte biologique: application au cas de la cicadelle vectrice de la Flavescence dorée, <italic>Scaphoideus titanus</italic>.</article-title><source>Colloque Mondiaviti, Bordeaux, 1–2 décembre</source><volume>2004</volume>:<fpage>21</fpage>-<lpage>24</lpage>.</mixed-citation></ref><ref id="B6"><mixed-citation xmlns:xlink="http://www.w3.org/1999/xlink" xlink:type="simple"><person-group><name name-style="western"><surname>Guglielmino</surname><given-names>A</given-names></name><name name-style="western"><surname>Olmi</surname><given-names>M</given-names></name></person-group> (<year>2006</year>)<article-title> A host-parasite catalog of world Dryinidae (Hymenoptera: Chrysidoidea): first supplement.</article-title><source>Zootaxa</source><volume>1139</volume>:<fpage>35</fpage>-<lpage>62</lpage>.</mixed-citation></ref><ref id="B10"><mixed-citation xmlns:xlink="http://www.w3.org/1999/xlink" xlink:type="simple"><person-group><name name-style="western"><surname>Moya-Raygoza</surname><given-names>G</given-names></name><name name-style="western"><surname>Olmi</surname><given-names>M</given-names></name></person-group> (<year>2010</year>)<article-title> A catalogue of Dryinidae of Mexico, with descriptions of the opposite sexes of some species (Hymenoptera Chrysidoidea). Frustula entomologica (2008) (N. S.</article-title><source>)</source><volume>31</volume> (<issue>44</issue>):<fpage>77</fpage>-<lpage>112</lpage>.</mixed-citation></ref><ref id="B5"><mixed-citation xmlns:xlink="http://www.w3.org/1999/xlink" xlink:type="simple"><person-group><name name-style="western"><surname>Guglielmino</surname><given-names>A</given-names></name><name name-style="western"><surname>Olmi</surname><given-names>M</given-names></name></person-group> (<year>1997</year>)<article-title> A host-parasite catalog of world Dryinidae (Hymenoptera: Chrysidoidea).</article-title><source>Contributions on Entomology, International</source><volume>2</volume>:<fpage>165</fpage>-<lpage>298</lpage>.</mixed-citation></ref><ref id="B2"><mixed-citation xmlns:xlink="http://www.w3.org/1999/xlink" xlink:type="simple"><person-group><name name-style="western"><surname>Freytag</surname><given-names>PH</given-names></name></person-group> (<year>1977</year>)<article-title> A review of the genus <italic>Neogonatopus</italic> for North America (Hymenoptera: Dryinidae).</article-title><source>Annals of the Entomological Society of America</source><volume>70</volume>:<fpage>569</fpage>-<lpage>576</lpage>.</mixed-citation></ref><ref id="B4"><mixed-citation xmlns:xlink="http://www.w3.org/1999/xlink" xlink:type="simple"><person-group><name name-style="western"><surname>Freytag</surname><given-names>PH</given-names></name></person-group> (<year>1985</year>)<article-title> The Insect parasites of Leafhoppers and Related Groups</article-title>. In: <person-group><name name-style="western"><surname>Nault</surname><given-names>LR</given-names></name><name name-style="western"><surname>Rodriguez</surname><given-names>JG</given-names></name></person-group> (<role>Eds</role>) <source>Leafhoppers and Planthoppers</source>. <publisher-name>Wiley and Sons</publisher-name>, <publisher-loc>New York</publisher-loc>, <fpage>423</fpage>–<lpage>467</lpage>.</mixed-citation></ref></ref-list></tp:taxon-treatment>
