# Supplementary material for: Revision of Nearctic species of Esagonatopus, with description of a new species from Florida (Hymenoptera, Dryinidae)
Source: Zookeys. 2010 Nov 29;(70):57–66. doi: 10.3897/zookeys.70.764 (PMC3088445; doi:10.3897/zookeys.70.764)
Supplement: XML Treatment for Esagonatopus perdebilis [file zookeys.70.764-treatment3.xml]

<!DOCTYPE tp:taxon-treatment
  PUBLIC "-//TaxonX//DTD Taxonomic Treatment Publishing DTD v0 20100105//EN" "tax-treatment-NSO.dtd">
<tp:taxon-treatment xmlns:tp="http://www.plazi.org/taxpub"><tp:treatment-meta><mixed-citation publication-type="journal"><person-group><name><surname>Olmi</surname><given-names>Massimo</given-names></name><name><surname>Guglielmino</surname><given-names>Adalgisa</given-names></name></person-group><article-title>Revision of Nearctic species of <italic>Esagonatopus</italic>, with description of a new species from Florida (Hymenoptera, Dryinidae)</article-title><source>Zookeys</source><day>29</day><month>11</month><year>2010</year><volume>2010</volume><issue>70</issue><fpage>57</fpage><lpage>66</lpage><pub-id pub-id-type="doi">10.3897/zookeys.70.764</pub-id></mixed-citation></tp:treatment-meta><tp:nomenclature><tp:taxon-name>
                    	<tp:taxon-name-part taxon-name-part-type="genus">Esagonatopus</tp:taxon-name-part>
                    	<tp:taxon-name-part taxon-name-part-type="species">perdebilis</tp:taxon-name-part>
                    </tp:taxon-name><tp:taxon-authority>(R. Perkins)</tp:taxon-authority><xref ref-type="fig" rid="F2">Figs 4</xref><xref ref-type="fig" rid="F3">5, 6</xref><tp:nomenclature-citation-list><tp:nomenclature-citation><tp:taxon-name>Chalcogonatopus perdebilis</tp:taxon-name><comment><xref ref-type="bibr" rid="B17">Perkins 1907</xref>: 27.</comment></tp:nomenclature-citation><tp:nomenclature-citation><tp:taxon-name>Chalcogonatopus perdebilis</tp:taxon-name><comment> R. Perkins: <xref ref-type="bibr" rid="B12">Olmi 1982</xref>: 313.</comment></tp:nomenclature-citation><tp:nomenclature-citation><tp:taxon-name>Esagonatopus perdebilis</tp:taxon-name><comment> (R. Perkins): <xref ref-type="bibr" rid="B13">Olmi 1984</xref>: 1497.</comment></tp:nomenclature-citation><tp:nomenclature-citation><tp:taxon-name>Nec Esagonatopus perdebilis</tp:taxon-name><comment> (R. Perkins): <xref ref-type="bibr" rid="B9">Malausa et al. 2003</xref>: 25.</comment></tp:nomenclature-citation><tp:nomenclature-citation><tp:taxon-name>Nec Esagonatopus perdebilis</tp:taxon-name><comment> (R. Perkins): <xref ref-type="bibr" rid="B11">Nusillard et al. 2003</xref>: 3.</comment></tp:nomenclature-citation><tp:nomenclature-citation><tp:taxon-name>Nec Esagonatopus perdebilis</tp:taxon-name><comment> (R. Perkins): <xref ref-type="bibr" rid="B8">Malausa 2004</xref>: 23.</comment></tp:nomenclature-citation><tp:nomenclature-citation><tp:taxon-name>Esagonatopus perdebilis</tp:taxon-name><comment> (R. Perkins): <xref ref-type="bibr" rid="B6">Guglielmino and Olmi 2006</xref>: 53.</comment></tp:nomenclature-citation><tp:nomenclature-citation><tp:taxon-name>Esagonatopus perdebilis</tp:taxon-name><comment> (R. Perkins): <xref ref-type="bibr" rid="B10">Moya-Raygoza and Olmi 2010</xref>: 81, 99.</comment></tp:nomenclature-citation></tp:nomenclature-citation-list></tp:nomenclature><tp:treatment-sec sec-type="Material examined"><title>Material examined.</title><p><bold>Types:</bold> <italic>Lectotype</italic> (designated by <xref ref-type="bibr" rid="B12">Olmi 1982</xref>), female, USA: Arizona, Santa Cruz Co., Nogales, 22.ix.1906, A. Koebele coll. (BPBM!); same locality label, female paralectotype (BPBM!). <bold>Further specimens examined:</bold> MEXICO: <bold>Michoacan:</bold> 83th Km of road 200 from Lazaro Cardenas to Tecoman, near Huahua (MOLC!). <bold>Nayarit:</bold> about 10 Km S of San Blas, Matachén, Crocodilario (MOLC!). <bold>Nuevo Leon:</bold> San Juan, Río San Juan (UCR!). USA.: <bold>Georgia (New record):</bold> Pike Co.<!--PageBreak--> (EMG!). <bold>Kansas (New record):</bold> Douglas Co., University of Kansas Natural History Reserve (SEMC!). <bold>Texas:</bold> Brewster Co., Big Bend Nat. Park, Window Trail (CNC!); Presidio Co., Big Bend Ranch SNA, 2.5 mi. SE La Sauceda (TAMU!); Val Verde Co., Seminole Canyon State Park, Rio Grande Trail (TAMU!); Brazos Co., College Station (TAMU!).</p></tp:treatment-sec><tp:treatment-sec sec-type="Diagnosis"><title>Diagnosis.</title><p>Female with meso-metapleural suture obsolete; metanotum laterally not protruding (<xref ref-type="fig" rid="F2">Fig. 4</xref>). Male with notauli posteriorly meeting; dorsal process of parameres very slender and narrow (<xref ref-type="fig" rid="F3">Fig. 6</xref>).</p></tp:treatment-sec><tp:treatment-sec sec-type="Redescription"><title>Redescription.</title><sec sec-type="Female"><title>Female:</title><p>apterous; length 2.9–3.1 mm. Completely yellow-testaceous, except petiole black; antenna yellow, except segments 4–10 or 8–10 darkened. Antenna clavate; antennal segments in following proportions: 7:4.5:11:6:5:5:5:4.5:4:6. Head excavated, shiny, smooth, with vertex without sculpture and anterior region of face and occiput granulated. Palpal formula 6/2. Pronotum crossed by a strong transverse impression, shiny, without sculpture. Scutum shiny, without sculpture, without lateral pointed apophyses<bold>.</bold> Scutellum flat, without sculpture. Meso-metapleural suture obsolete. Metanotum transversely striate, not hollow behind scutellum<bold>.</bold> Metathorax + propodeum shiny, without sculpture, without lateral rounded protrusions (<xref ref-type="fig" rid="F2">Fig. 4</xref>). Posterior surface of propodeum strongly transversely striate. Fore tarsal segments in following proportions: 10:2:3:13:19; Enlarged claw (<xref ref-type="fig" rid="F3">Fig. 5</xref>) with a small subapical tooth and a row of 7–9 peg-like bristles. Segment 5 of fore tarsus (<xref ref-type="fig" rid="F3">Fig. 5</xref>) with 1–2 rows of approximately 13–15 lamellae; distal apex with a group of 9–11 lamellae. Tibial spurs 1/0/1.</p></sec><sec sec-type="Male"><title>Male:</title><p>fully winged; length 1.6 mm. Head black, except mandibles testaceous; antenna brown; mesosoma black; gaster brown-black; legs brown, except articulations, fore tibiae and fore tarsi testaceous. Antenna hairy, filiform; antennal segments in following proportions: 4:4.5:6:5:5:4:4:5:4:7; antennal segment 3 about three times as <!--PageBreak-->long as broad (6:2). Head dull, granulated, laterally with two shiny and smooth areas situated between posterior ocelli and eyes and surrounded by very low keels; frontal line absent; occipital carina absent; occiput concave; temples distinct; POL = 4.5; OL = 2; OOL = 3. Palpal formula 6/2. Scutum dull, granulated. Notauli complete, posteriorly meeting. Scutellum and metanotum shiny, very finely punctate, without sculpture among punctures. Propodeum dull, reticulate rugose, without keels. Forewing hyaline, without dark transverse bands; marginal cell open; distal part of stigmal vein longer than proximal part (10:6). Dorsal process of the parameres (<xref ref-type="fig" rid="F3">Fig. 6</xref>) slender, much shorter than parameres, with distal apex broadened. Tibial spurs 1/1/2.</p><fig id="F2" position="float" orientation="portrait"><caption><p><bold>Figure 4.</bold> <tp:taxon-name>Esagonatopus perdebilis</tp:taxon-name>. Female specimen from Arizona, Nogales (from <xref ref-type="bibr" rid="B13">Olmi 1984</xref>). Length 3.0 mm.</p></caption><graphic xmlns:xlink="http://www.w3.org/1999/xlink" xlink:href="ZooKeys-070-057-g002.jpg" position="float" orientation="portrait" xlink:type="simple"/></fig><fig id="F3" position="float" orientation="portrait"><caption><p><bold>Figures 5, 6.</bold> <tp:taxon-name>Esagonatopus perdebilis</tp:taxon-name>. <bold>5</bold> Chela of a female specimen from Arizona, Nogales <bold>6</bold> Male genitalia of a specimen from Mexico, Michoacan, near Huahua. Scale bar 0.12 mm for 5 and 0.08 mm for 6.</p></caption><graphic xmlns:xlink="http://www.w3.org/1999/xlink" xlink:href="ZooKeys-070-057-g003.jpg" position="float" orientation="portrait" xlink:type="simple"/></fig></sec></tp:treatment-sec><tp:treatment-sec sec-type="Hosts"><title>Hosts:</title><p><tp:taxon-name>Cicadellidae</tp:taxon-name> (<xref ref-type="bibr" rid="B6">Guglielmino and Olmi 2006</xref>): in Mexico, Michoacan: <tp:taxon-name>Xyphon sagittifera</tp:taxon-name> (Uhler) (<xref ref-type="bibr" rid="B6">Guglielmino and Olmi 2006</xref>; <xref ref-type="bibr" rid="B10">Moya-Raygoza and Olmi 2010</xref>). Quotation by <xref ref-type="bibr" rid="B11">Nusillard et al. (2003)</xref> and <xref ref-type="bibr" rid="B9">Malausa et al. (2003)</xref> in USA, New York, from <tp:taxon-name>Scaphoideus titanus</tp:taxon-name> Ball wrong because related to testaceous females of <tp:taxon-name>Esagonatopus niger</tp:taxon-name> (Fenton).</p></tp:treatment-sec><ref-list><ref id="B13"><mixed-citation xmlns:xlink="http://www.w3.org/1999/xlink" xlink:type="simple"><person-group><name name-style="western"><surname>Olmi</surname><given-names>M</given-names></name></person-group> (<year>1984</year>)<article-title> A revision of the Dryinidae (Hymenoptera)</article-title>. <source>Memoirs of the American Entomological Institute</source><volume>37</volume>: i-xii + <fpage>1</fpage>–<lpage>1913</lpage>.</mixed-citation></ref><ref id="B17"><mixed-citation xmlns:xlink="http://www.w3.org/1999/xlink" xlink:type="simple"><person-group><name name-style="western"><surname>Perkins</surname><given-names>R</given-names></name></person-group> (<year>1907</year>)<article-title> Parasites of leaf-hoppers.</article-title><source>Report of Work of the Experiment Station of the Hawaiian Sugar Planters’ Association, Division of Entomology, Bulletin</source><volume>4</volume>:<fpage>5</fpage>-<lpage>59</lpage>.</mixed-citation></ref><ref id="B12"><mixed-citation xmlns:xlink="http://www.w3.org/1999/xlink" xlink:type="simple"><person-group><name name-style="western"><surname>Olmi</surname><given-names>M</given-names></name></person-group> (<year>1982</year>)<article-title> Catalog of entomological types in the Bishop Museum. Hymenoptera: Dryinidae.</article-title><source>Pacific Insects</source><volume>24</volume>:<fpage>304</fpage>-<lpage>317</lpage>.</mixed-citation></ref><ref id="B9"><mixed-citation xmlns:xlink="http://www.w3.org/1999/xlink" xlink:type="simple"><person-group><name name-style="western"><surname>Malausa</surname><given-names>JC</given-names></name><name name-style="western"><surname>Nusillard</surname><given-names>B</given-names></name><name name-style="western"><surname>Giuge</surname><given-names>L</given-names></name></person-group> (<year>2003</year>)<article-title> Lutte biologique contre la cicadelle vectrice de la flavescence dorée. Bilan des recherches sur l’entomofaune antagoniste de <italic>Scaphoideus titanus</italic> en Amérique du Nord en vue de l’introduction d’auxiliaires en France</article-title>. <source>Phytoma – La Défense des Vegétaux</source><volume>565</volume>: <fpage>24</fpage>–<lpage>27</lpage>.</mixed-citation></ref><ref id="B11"><mixed-citation xmlns:xlink="http://www.w3.org/1999/xlink" xlink:type="simple"><person-group><name name-style="western"><surname>Nusillard</surname><given-names>B</given-names></name><name name-style="western"><surname>Malausa</surname><given-names>JC</given-names></name><name name-style="western"><surname>Giuge</surname><given-names>L</given-names></name><name name-style="western"><surname>Millot</surname><given-names>P</given-names></name></person-group> (<year>2003</year>)<article-title> Assessment of a two years study of the natural enemies fauna of Scaphoideus titanus Ball in its North American native area</article-title>. In: <source>European Meeting of the IOBC/WPRS Working Group “Integrated Control in Viticulture”, Volos (Greece), March 18–22, 2003, Abstracts</source>, <fpage>51</fpage>–<lpage>55</lpage>.</mixed-citation></ref><ref id="B8"><mixed-citation xmlns:xlink="http://www.w3.org/1999/xlink" xlink:type="simple"><person-group><name name-style="western"><surname>Malausa</surname><given-names>JC</given-names></name></person-group> (<year>2004</year>)<article-title> Les grands principes et stratégies de la lutte biologique: application au cas de la cicadelle vectrice de la Flavescence dorée, <italic>Scaphoideus titanus</italic>.</article-title><source>Colloque Mondiaviti, Bordeaux, 1–2 décembre</source><volume>2004</volume>:<fpage>21</fpage>-<lpage>24</lpage>.</mixed-citation></ref><ref id="B6"><mixed-citation xmlns:xlink="http://www.w3.org/1999/xlink" xlink:type="simple"><person-group><name name-style="western"><surname>Guglielmino</surname><given-names>A</given-names></name><name name-style="western"><surname>Olmi</surname><given-names>M</given-names></name></person-group> (<year>2006</year>)<article-title> A host-parasite catalog of world Dryinidae (Hymenoptera: Chrysidoidea): first supplement.</article-title><source>Zootaxa</source><volume>1139</volume>:<fpage>35</fpage>-<lpage>62</lpage>.</mixed-citation></ref><ref id="B10"><mixed-citation xmlns:xlink="http://www.w3.org/1999/xlink" xlink:type="simple"><person-group><name name-style="western"><surname>Moya-Raygoza</surname><given-names>G</given-names></name><name name-style="western"><surname>Olmi</surname><given-names>M</given-names></name></person-group> (<year>2010</year>)<article-title> A catalogue of Dryinidae of Mexico, with descriptions of the opposite sexes of some species (Hymenoptera Chrysidoidea). Frustula entomologica (2008) (N. S.</article-title><source>)</source><volume>31</volume> (<issue>44</issue>):<fpage>77</fpage>-<lpage>112</lpage>.</mixed-citation></ref></ref-list></tp:taxon-treatment>
