# Supplementary material for: Revision of Nearctic species of Esagonatopus, with description of a new species from Florida (Hymenoptera, Dryinidae)
Source: Zookeys. 2010 Nov 29;(70):57–66. doi: 10.3897/zookeys.70.764 (PMC3088445; doi:10.3897/zookeys.70.764)
Supplement: XML Treatment for Esagonatopus floridensis [file zookeys.70.764-treatment4.xml]

<!DOCTYPE tp:taxon-treatment
  PUBLIC "-//TaxonX//DTD Taxonomic Treatment Publishing DTD v0 20100105//EN" "tax-treatment-NSO.dtd">
<tp:taxon-treatment xmlns:tp="http://www.plazi.org/taxpub"><tp:treatment-meta><mixed-citation publication-type="journal"><person-group><name><surname>Olmi</surname><given-names>Massimo</given-names></name><name><surname>Guglielmino</surname><given-names>Adalgisa</given-names></name></person-group><article-title>Revision of Nearctic species of <italic>Esagonatopus</italic>, with description of a new species from Florida (Hymenoptera, Dryinidae)</article-title><source>Zookeys</source><day>29</day><month>11</month><year>2010</year><volume>2010</volume><issue>70</issue><fpage>57</fpage><lpage>66</lpage><pub-id pub-id-type="doi">10.3897/zookeys.70.764</pub-id></mixed-citation></tp:treatment-meta><tp:nomenclature><tp:taxon-name>
                    	<tp:taxon-name-part taxon-name-part-type="genus">Esagonatopus</tp:taxon-name-part>
                    	<tp:taxon-name-part taxon-name-part-type="species">floridensis</tp:taxon-name-part>
                    <object-id xmlns:xlink="http://www.w3.org/1999/xlink" xlink:type="simple">urn:lsid:zoobank.org:act:926B0805-93C4-4D90-B8C7-F08B8C938B26</object-id>
                    </tp:taxon-name><tp:taxon-authority>Olmi &amp; Guglielmino</tp:taxon-authority><tp:taxon-status xmlns:xlink="http://www.w3.org/1999/xlink" xlink:type="simple">sp. n.</tp:taxon-status><xref ref-type="fig" rid="F4">Figs 7, 8, 9</xref></tp:nomenclature><tp:treatment-sec sec-type="Etymology"><title>Etymology.</title><p><italic>Floridensis</italic> from Florida, where this species was collected.</p></tp:treatment-sec><tp:treatment-sec sec-type="Types"><title>Types.</title><p><italic>Holotype</italic>, female, USA: Florida, Oklaloosa Co., 2 mi N Holt, 31.v.1991, J.B. Woolley coll. (TAMU (it will be transferred to USNM)!).</p></tp:treatment-sec><tp:treatment-sec sec-type="Diagnosis"><title>Diagnosis.</title><p>Female with meso-metapleural suture distinct and complete; metanotum with lateral pointed protrusions. Male unknown.</p></tp:treatment-sec><tp:treatment-sec sec-type="Description"><title>Description.</title><sec sec-type="Female"><title>Female:</title><p>apterous; length 2.7 mm. Head brown, except anterior region of face, clypeus and mandibles testaceous; antenna brown-testaceous; mesosoma brown, except scutum testaceous-yellow; petiole and gaster black; legs testaceous, except part of coxae and clubs of femora brown. Antenna clavate; antennal segments in following proportions: 9:4:11:6:5:4.5:4:4:4:5. Head excavated, shiny, smooth, without sculpture, except occiput granulated; frontal line complete; occipital carina incomplete, shortly present behind and on the sides of posterior ocelli; POL = 1; OL = 2; OOL = 7; greatest breadth of posterior ocelli about as long as POL. Palpal formula 6/2. Pronotum crossed by a strong transverse impression, shiny, with anterior collar smooth and without sculpture, disc sculptured by weak longitudinal striae. Scutum shiny, with few longitudinal striae, without lateral pointed apophyses. Scutellum flat, shiny, without sculpture<bold>.</bold> Meso-metapleural suture distinct and complete. Metanotum transversely striate, not hollow behind scutellum, with sides protruding; lateral protrusions pointed (<xref ref-type="fig" rid="F4">Fig. 7</xref>)<bold>.</bold> Metathorax + propodeum (<xref ref-type="fig" rid="F4">Fig. 8</xref>) dull, with anterior surface weakly sculptured by many longitudinal striae; disc with a track of a median longitudinal furrow. Mesopleura, metapleura and posterior surface of propodeum strongly transversely striate. Fore tarsal segments in following proportions: 11:2.5:4:14:22<bold>.</bold> Enlarged claw (<xref ref-type="fig" rid="F4">Fig. 9</xref>) with a small subapical tooth and a row of 7 peg-like hairs + 1 hair.<!--PageBreak--> Segment 5 of fore tarsus (<xref ref-type="fig" rid="F4">Fig. 9</xref>) with 2 rows of 1 + 13 lamellae (with proximal lamellae longer than medial and distal lamellae); distal apex with a group of about 6 lamellae. Tibial spurs 1/0/1.</p></sec><sec sec-type="Male"><title>Male:</title><p>unknown.</p><fig id="F4" position="float" orientation="portrait"><caption><p><bold>Figures 7–9.</bold> <tp:taxon-name>Esagonatopus floridensis</tp:taxon-name> sp. n. <bold>7</bold> Mesosoma in dorsal view <bold>8</bold> Mesosoma in lateral view <bold>9</bold> Chela. Scale bar 0.36 mm for 7, 0.38 mm for 8 and 0.14 mm for 9.</p></caption><graphic xmlns:xlink="http://www.w3.org/1999/xlink" xlink:href="ZooKeys-070-057-g004.jpg" position="float" orientation="portrait" xlink:type="simple"/></fig></sec></tp:treatment-sec><tp:treatment-sec sec-type="Hosts"><title>Hosts:</title><p>unknown.</p></tp:treatment-sec></tp:taxon-treatment>
